# Supplementary material for: Isolation and Establishment of a Highly Proliferative, Cancer Stem Cell-Like, and Naturally Immortalized Triple-Negative Breast Cancer Cell Line, KAIMRC2
Source: Cells. 2021 May 24;10(6):1303. doi: 10.3390/cells10061303 (PMC8225085; doi:10.3390/cells10061303)
Supplement: Supplementary file 1 [file cells-10-01303-s001.zip]

Archive with 2 entries (2 files):
- cells-1180582 Supplementary Figures.pdf
- cells-1180582 Supplementary Video S1.zip
